# Supplementary material for: Mapping the evidence on lifestyle diseases: protocol for a systematic scoping review
Source: Syst Rev. 2026 May 14;15:167. doi: 10.1186/s13643-026-03196-9 (PMC13173829; doi:10.1186/s13643-026-03196-9)
Supplement: Supplementary file 3 — Additional file 3. [file 13643_2026_3196_MOESM3_ESM.xlsx]

## Sheet: Sheet1
Ref	First author	Title	DOI	Journal	Publication year	Study location	Study region	Income level	Study design	Sample size	Population age group	Sex/gender	Lifestyle factor category	Funding source	Conflict of interest	Socio-economic factors	Study aims	“Lifestyle disease” and/or "civilisation diseases" definition	Risk factors, determinants	Identified conditions	Emerging factors/trends	Preventive measures	Research gaps
1	Chatterjee	Identification of Risk Factors Associated with Obesity and Overweight-A Machine Learning Overview.	10.3390/s20092734	Sensors (Basel)	2020	Norway	Northern Europe (154)	high	review (other)	<100 (small)	adults (19–64 y)	both	behavioral	public (govt/non-profit)	no	income; socioeconomic conditions	The review aimed to utilize the potential of data science to assess the correlated risk factors of obesity/overweight after analyzing the existing datasets available in “Kaggle” and “University of California, Irvine (UCI) database”, and to check how the potential risk factors are changing with the change in body-energy imbalance with data-visualization techniques and regression analysis. The prim…	The paper does not define lifestyle disease per se but, from the context and diseases discussed as lifestyle, it may be concluded that lifestyle diseases are understood as chronic, non-communicable illnesses, to which lifestyle at least contribute if not is a primary cause. The papers also cites that (WHO) has anticipated that 30% of global death will be caused by lifestyle diseases by 2030 and i…	unhealthy habits (such as consumption of tobacco and alcoholic beverages), unhealthy diet (such as energy drinks, consumption of excess salt and sugar, intake of high saturated fat, and discretionary foods), and physical inactivity, elevated BMI, family history, and the environment and socioeconomic status	Obesity and overweight, cardiovascular diseases (CVDs), chronic obstructive pulmonary, disease (COPD), cancer, diabetes type II, hypertension, and depression	supermarket growth, fast unplanned urbanization, sedentary lifestyle	behavioral intervention for the promotion of a healthy lifestyle targeting “obesity and overweight”, population-based obesity prevention strategies, such as physical activity, healthy diet, models of healthy social rules, and context-based and tailored recommendations by setting have the potential to combat “obesity and overweight”.	Need for large scale datasets, allowing more precise research on obesity risk factors.
2	Fukumoto	Nutrition and Cardiovascular Diseases	10.3390/nu14010094	Nutrients	2021	Japan	Eastern Asia (030)	high	review (other): editorial	not applicable	general population, adults (19–64 y)	unspecified	behavioral	not reported	no	none	The goal of the paper is to analyze the role of nutrition in preventing lifestyle diseases, in particular cardiovascular diseases.	The attached paper uses the term “life-style diseases” but does not provide an explicit definition or distinction between “lifestyle disease” and “civilisation disease.”	unhealthy food intake, insufficient physical activities, obesity and central obesity,	obesity, central obesity, cardiovascular diseases (stroke,heart failure, atherosclerosis, acute coronary syndrome), type 2 diabetes mellitus, dyslipidaemia	decreasing trend in eicosapentaenoic acid (EPA) and docosahexaenoic acid (DHA) levels, difficulties in achieving and mostly maintaining adequate levels of a healthy diet and physical activity,	To prevent the progression of obesity or life-style diseases, nutrition and exercise are the most important issues. Plant foods including nuts, fruits, and vegetables. Supplementation with DHA (docosahexaenoic acid) as a secondary prevention in patients with acute coronary syndrome, selenium and coenzyme Q10 supplementation, avoidance of accumulating multiple unhealthy habits, ameliorate lifestyl…	Administration of a sufficient dose of n-3 polyunsaturated fatty acids may be effective in the secondary prevention of ACS (acute coronary syndrome), but further studies are needed to obtain robust evidence. Further longitudinal studies should be performed to examine whether a causal relationship exists between the accumulation of unhealthy eating habits and the incidence of obesity or central ob…
3	Khadilkar	Musculoskeletal Disorders and Menopause	10.1007/s13224-019-01213-7	J Obstet Gynaecol India	2019	India	Southern Asia	lower-middle	review (other): editorial	not applicable	adults (19–64 y); older adults (65+ y)	female	aging-related	not reported	no	occupational factors	The paper takes a quick review of various disorders of musculoskeletal system in women including sarcopenia and obesity (sarcobesity), which causes increased incidence of lifestyle diseases like diabetes mellitus, hypertension.	The paper does not define these groups of diseases but as lifestyle diseases names diabetes mellitus or hypertension.	Modifiable risk factors like alcohol intake, smoking, low body mass index, low calcium intake, vitamin D deficiency, insufficient physical activity, frequent falls, ergonomical, psychosocial and occupational factors, whereas non-modifiable risk factors include female gender, increasing age, family history, previous fracture, race or ethnicity, onset of menopause and prior hysterectomy.	type 2 diabetes, cardiovascular disease, metabolic syndrome, hypertension, osteoporosis	Sarcopenia and sarcobesity as new disorders and new lifestyle diseases.	Nutritional intervention like adequate protein and energy intake, nutrients supplements especially vitamin D supplementation is recommended. Aerobic exercises and resistance exercises are also recommended. Aerobic exercise improves muscle protein synthesis and muscle quality. It also reduces intramuscular fat. Resistance exercise training improves muscle mass and strength and attenuates developme…	Need to have robust national health program for prevention of osteoporosis and musculoskeletal disorders to reduce high health resource utilization.
4	Grant	Atrial fibrillation: A preventable lifestyle disease!	10.1212/WNL.0000000000002487	Neurology.	2016	Norway	Northern Europe	high	review (other): editorial	not applicable	adults (19–64 y); older adults (65+ y)	unspecified	behavioral	private (industry)	no	none	The goal of the paper was to emphasize the role of modifiable lifestyle factors (obesity, physical activity, weight reduction) in the prevention of atrial fibrillation.	The paper does not define lifestyle disease directly, however, it might be concluded from the context the paper uses this term that a lifestyle disease is a chronic, non-communicable condition caused, at least partially, by modifiable behavioural risk factors that can be prevented or mitigated through changes in lifestyle (in the case of a disease being subject of the paper, atrial fibrillation,b…	obesity, sedentary lifestyle, physial inactivity, aging, high occupational load (higher intensities of occupational exercise), metabolic syndrome, systemic inflammation,	atrial fibrillation, hypertension, obesity, insulin resistance, type 2 diabetes, arterial hypertension	increasing epidemic of obesity and physical inactivity as well as an aging population	Lifestyle intervention programs: weight loss and exercise training - which have revealed an additive effect of both measures. Intervention has to be long term in order to improve the functional as well as the structural myocardial pathophysiology and reduce first events or recurrent episodes of atrial fibrillation.	None
5	Stenvinkel	A planetary health perspective for kidney disease	10.1016/j.kint.2020.03.024	Kidney Int	2020	Sweden	Northern Europe	high	review (other): narrative review/ediorial	not applicable	general population (mixed or not age-specific)	unspecified	environmental	not reported	no	low- and middle income settings poses difficulty to adapt to lifestyle diseases (kidney disfunctions) and underlying factors (e.g. environmental/climate change like heat waves)	The review was focused on chronic kidney disease as a lifestyle diseases, from the perspective of planetary health i.e. environmental pollution and climate change.	The paper includes to lifestyle diseases clinical conditions which are non-communicable, chronic, associated with lifestyle (of "modern society") and aging ("diseasome of aging").	climate change and environmental factors: heat stress, pollution; sedentary lifestyle, unhealth diet (e.g. sugary drinks), low and middle income, overconsumption of caloriedense nutrients	chronic kidney disease (CKD), type 2 diabetes, obesity, fatty liver disease, cardiovascular disease, cancer, depression, osteoporosis, and Alzheimer’s disease	climate change, including heat waves	nutritional interventions in medicine using “food as medicine”, ensuring provision of safe drinking water and adequate nutrition	multidisciplinary research, collaborative research among different disciplines addressing lifestyle diseases domain, involving multidisciplinary collaboration among medical doctors, veterinarians, zoologists, climate researchers, ecologists, biologists, anthropologists, and social scientists
6	Bartel	Nutraceutical Properties of Syringic Acid in Civilization Diseases-Review	10.1016/j.nut.2017.08.001	Nutrition	2018	Poland	Eastern Europe	high	review (other): narrative review	unspecified	general population (mixed or not age-specific)	unspecified	behavioural (dietary/nutritional factors)	none	no	socioeconomic factors mentioned as such but not specified	The review analyses the role of nutraceutical properties of syringic acid in civilization diseases. This review article focuses on the role of syringic acid as a pivotal factor in reducing the risk of developing civilization diseases by exerting a positive effect on metabolic parameters.	Civilization diseases account for a worldwide health issue. They result from daily behavioral, environmental, and genetic factors. Civilization diseases, also known as lifestyle diseases, are a group of chronic diseases. Their global increase has been escalating since the beginning of the 21st century. According to the WHO, civilization diseases are the leading cause of premature death in 74% of …	Various genetic, socioeconomic, physiological, and environmental factors, and daily behavior: overpopulation, air pollution, contaminations in the water, and deteriorated food quality, urbanization leading to meaningful changes in daily behavior. Diet (imbalanced scheme of nutrition and poor in beneficial compounds, excess of sugar), deteriorated food quality, insufficient physical activity, dest…	diabetes type 2, cardiovascular diseases (including stroke and ischemic heart attack), obesity, cancers, Parkinson's disease, gastric cancer, hypertension, hyperlipidemia, metabolic syndrome, chronic inflammation	urbanization and industrialization transformations causing changes in daily behavior, overpopulation, air pollution, contaminations in the water, and deteriorated food quality, insufficient physical activity, and destructive habits	diet rich in antioxidants like polyphenols, maintaining proper daily behavior linked to a balanced diet, fruits, vegetables, whole grain products, physical activity	Further research is needed to thoroughly investigate the molecular mechanism of natural compounds, both in the treatment and prevention of civilization diseases as well as safety and toxicity mechanism.
7	Kadoya	Disease Control Status and Safety of Telemedicine in Patients With Lifestyle Diseases - A Multicenter Prospective Observational Study in Japan	10.1253/circrep.CR-20-0019	Circ Rep	2020	Japan	Eastern Asia	high	clinical study - cohort	<100 (small)	older adults (65+ y)	both	behavioral	private (industry): Mitsui & Co., Ltd.	no	employment	This study investigated the disease control status and safety of telemedicine for the treatment of lifestyle diseases.	The paper does not provide explicit definition of lifestyle diseases, but gives the following examples of the following lifestyle diseases: hypertension, dyslipidemia and diabetes. All these conditions are chronic, non-communicable and with lifestyle factors contribution.	older age, insufficient daily care, computer literacy, smoking	hypertension, dyslipidemia, diabetes	rapid escalation of lifestyle diseases, issues with untreated lifestyle diseases among population in productive age (working population) e.g. due to lack of time	daily lifestyle care, use of telemedicine, adjuste dto a patient's preferences and on user friendly devices	lack of clinical evidence regarding the benefits of telemedicine, Need for studies with larger sample sizes regarding telemedicine, study telemedicine consultation effectiveness and safety in more advanced or unstable diseases stages,
8	Mukadas	Chronic diseases of lifestyle risk factor profiles of a South African rural community	10.4081/jphia.2021.1006	Journal of Public Health in Africa	2021	South Africa	Sub-Saharan Africa	upper-middle	clinical study – cross-sectional	100–500 (medium)	adults (19–64 y); older adults (65+ y)	both	behavioral	public	no	education, employment	This study sought to assess risk factors for chronic diseases of lifestyle of a rural community in South Africa.	Lifestyle diseases can be defined as noncommunicable diseases that are developed from unhealthy lifestyle practices like inactivity, tobacco smoking, alcohol consumption1 and high fat intake are considered as modifiable risk factors. While non-modifiable risk factors are a family history of hypertension, cardiovascular disease, and diabetes mellitus among others.	Physical inactivity, sedentary lifestyle, and hypertension, alcohol consumption, tobacco smoking, high blood pressure, and high cholesterol, high BMI, cultural values, lifestyle, health behaviors, genetic disposition, family history	obesity, diabetes mellitus, hypertension, certain type of cancers, metabolic syndrome, asthma	urban lifestyle, increasing obesity, growing sedentary lifestyle, physical inactivity	physical activity, avoiding smoking and excessive body weight. Preventive interventions should be with consideration for the norms and culture of this and other communities, engaging community health workers in the campaign of reducing risk factors of chronic diseases of lifestyle	Prevalence of asthma in South Africa is to be further researched. Adjustment of intervenions to local customs.
9	Garg	The alarming rise of lifestyle diseases and their impact on public health: A comprehensive overview and strategies for overcoming the epidemic	10.4103/jrms.jrms_54_24	J Res Med Sci	2025	India	Southern Asia	lower-middle	review (other): narrative review	not applicable	general population (mixed or not age-specific)	unspecified	behavioral, occupational, environmental	none	no	employment, (low) income, geographic location, limited healthcare access, urbanization, modernization	The aim of the study is to highlight the impact of sedentary lifestyles, poor diets, and chronic stress on individuals and communities responsible for rise of lifestyle diseases.	Lifestyle diseases are presented in the paper as noncommunicable diseases (NCDs) caused by unhealthy lifestyle choices including failing to engage in regular exercise and physical activity, exposure to exposure to stress or diets rich in processed foods, high in sugars, saturated fats and additives.	Poor dietary habits, Lack of regular physical activity, tobacco use, excessive alcohol consumption, prolonged exposure to stress, family history, genetics, environmental factors, overweight and obesity, socioeconomic factors (including income, healthcare access, education), urbanization and modernization	Diabetes, cardiovascular diseases, obesity / overweight, depression and anxiety, cancers, liverdiseases due to alcohol intake, respiratory diseases,	rising stress levels, dietary shifts toward processed, high-sugar, high-fat foods, lack of regular physical activity and extended periods of sitting or inactivity, childhood obesity, rapid urbanization and modernization, increasing burden of lifestyle diseases	healthy eating, physical activity, tobacco and alcohol control, stress management, genetic counselling, combatting childhood obesity, improving access to healthcare services, raising public awareness and promoting medical education, food labeling to provide clear information on nutritional content	none
10	Ismail	Regression methods for analyzing the risk factors for a life style disease among the young population of India	10.1016/j.ihj.2014.05.027	Indian Heart Journal	2014	India	Southern Asia	lower-middle	clinical study - cross sectional	100–500 (medium)	adolescents (13–18 y); adults (19–64 y);	both	behavioral	not reported	no	students residing at home had decreased odds of developing CVD	To determine, using logistic regression the relative contribution of independent variables according to the intensity of their influence (proven by statistical significance) upon the occurrence of values of the dependent cardio vascular risk scores. The study also intended to assess whether non parametric smoothing of the cardio vascular risk scores can be used as a better statistical method as c…	The paper describes lifestyle diseases as non-communicable diseases caused by modernization, rapid urbanization and industrialization. The paper treats lifestyle diseases, non-communicable and chronic diseases as synonyms. Lifestyle is more of attitudes and behaviors, about ‘predispositions’.	modernization, rapid urbanization, industrialization and increasing level of affluence, diet (consumption of trans fatty acid), physical activity, smoking, alcohol consumption, systolic and diastolic blood pressure, fasting blood sugar levels, body mass index, HDL and LDL cholesterol, BMI, age, sex	coronary artery disease, coronary heart disease, hyperlipidoemia, hypertension, overweight/obesity, hypertension	modernization, rapid urbanization, industrialization and increasing level of affluence, manifestation of coronary artery disease in younger age	studying the risk factors, analyzing and interpreting them using various statistical methods, education of the younger generation regarding the prevention of CVD, no smoking, proper BMI, physical activity	studying the risk factors, analyzing and interpreting them using various statistical methods, education of the younger generation regarding the prevention of CVD, no smoking, proper BMI, physical activity
